# Supplementary material for: Grape/Blueberry Anthocyanins and Their Gut-Derived Metabolites Attenuate LPS/Nigericin-Induced Inflammasome Activation by Inhibiting ASC Speck Formation in THP-1 Monocytes
Source: Metabolites. 2024 Apr 3;14(4):203. doi: 10.3390/metabo14040203 (PMC11051782; doi:10.3390/metabo14040203)
Supplement: Supplementary file 1 [file metabolites-14-00203-s001.zip]

Archive with 1 entries (1 files):
- metabolites-2918095-supplementary.pdf
